# Supplementary material for: Meditation and Irritable Bowel Syndrome, a Systematic Review and Meta-Analysis
Source: J Clin Med. 2022 Nov 2;11(21):6516. doi: 10.3390/jcm11216516 (PMC9658118; doi:10.3390/jcm11216516)
Supplement: Supplementary file 1 [file jcm-11-06516-s001.zip]

Archive with 1 entries (1 files):
- jcm-1991621-supplementary.pdf
